# Supplementary material for: Phage vs. Phage: Direct Selections of Sandwich Binding Pairs
Source: Viruses. 2023 Mar 22;15(3):807. doi: 10.3390/v15030807 (PMC10057555; doi:10.3390/v15030807)
Supplement: Supplementary file 1 [file viruses-15-00807-s001.zip]

Archive with 1 entries (1 files):
- viruses-2237658-supplementary.pdf
